# Supplementary material for: Serum Uric Acid and Mortality Risk in Chronic Kidney Disease: A Dose–Response Analysis
Source: J Clin Med. 2026 Jul 13;15(14):5479. doi: 10.3390/jcm15145479 (PMC13413096; doi:10.3390/jcm15145479)
Supplement: Supplementary file 1 [file jcm-15-05479-s001.zip]

Archive with 1 entries (1 files):
- jcm-4405465-supplementary.pdf
